# Supplementary material for: Fatty Acid Metabolism-Related lncRNAs Are Potential Biomarkers for Predicting the Overall Survival of Patients With Colorectal Cancer
Source: Front Oncol. 2021 Aug 11;11:704038. doi: 10.3389/fonc.2021.704038 (PMC8386021; doi:10.3389/fonc.2021.704038)
Supplement: Supplementary file 2 [file Table_1.xlsx]

## Sheet: Sheet1
Supplementary Table 2. Clinical information and qRT-PCR results of colorectal cancer samples in qRT-PCR external validation cohort.
Id	Age	Gender	Stage	Survival time	Survival status	AC156455.1	AC011462.4	TSPEAR-AS2	AL137782.1	LINC01857	ALMS1-IT1	AC022613.2	AC022144.1
835333	67	0	3	31	1	19.414	18.408	6.456	4.466	25.778	3.06	15.263	1.732
835425	68	0	3	64	0	10.311	11.219	9.077	12.058	14.521	8.487	6.895	11.525
836313	41	1	3	68	0	2.252	2.621	2.691	7.471	11.145	10.594	11.467	3.227
837340	69	0	3	67	0	1.484	17.847	4.875	6.245	7.718	2.392	4.993	1.454
837867	69	0	3	61	0	3.377	3.186	5.703	5.583	15.985	4.089	2.473	17.37
837993	69	0	3	16	1	4.967	14.478	24.607	6.775	22.63	3.247	12.691	15.88
838069	42	1	3	62	0	7.575	18.033	7.454	1.63	22.047	6.567	4.666	18.908
838472	43	1	4	71	0	11.259	8.964	0.658	7.079	9.419	4.613	0.694	1.488
839029	29	0	4	27	1	6.7	6.786	2.808	2	14	4.687	10.284	21.703
840312	72	1	4	11	1	26.443	28.545	15.015	1.169	24.703	11.661	21.354	9.461
840343	44	1	4	37	1	5.964	6.091	5.629	5.3	27.185	14.498	10.156	3.035
842468	34	0	2	13	1	8.238	16.448	11.572	4.113	12.901	10.292	11.777	4.908
843179	39	0	3	70	0	9.229	4.811	6.101	1.268	1	7.838	15.209	1.183
844697	70	0	3	72	0	5.396	29.447	7.707	12.464	8.571	9.1	0.52	6.382
845201	45	1	3	69	0	13.753	11.765	1	2.906	12.696	1.036	4.414	12.603
847276	41	0	3	73	0	7.632	11.859	9.98	3.203	6.086	8.679	4.333	22.565
848007	45	1	4	62	0	9.93	10.073	2.614	6.758	14.448	5.992	14.62	1.008
848344	46	1	3	60	0	10.781	16.893	9.054	1.458	12.144	14.1	15.31	14.732
848653	71	0	3	60	0	16.574	2.961	4.318	2.646	4.616	2.64	8.199	3.102
854590	41	0	3	61	0	14.676	9.711	1.154	6.85	6.401	8.265	3.194	8.518
856925	48	1	3	60	0	5.134	7.229	8.794	3.693	10.014	6.546	6.095	20.36
858759	41	0	3	65	0	1	26.42	1.717	6.757	9.781	2.987	13.003	14.538
865073	74	1	3	38	1	7.262	13.947	9.606	5.843	11.795	4.552	12.931	20.043
886279	48	1	3	80	0	4.254	1.902	4.052	12.546	6.713	1.771	8.351	11.551
887860	62	1	4	18	1	18.957	9.153	5.189	7.486	13.6	15.009	19.617	13.05
892231	62	1	4	26	1	13.661	26.705	3.653	4.295	17.493	10.01	9.855	13.379
892995	55	1	3	78	0	17.555	2.122	8.243	16.873	5.071	10.448	1.378	2.112
895603	56	1	3	34	1	10.674	12.503	25.57	3.807	11.127	8.123	3.846	4.344
904791	64	1	3	25	1	7.25	4.668	6.198	4.111	22.462	24.432	13.741	22.428
909087	67	0	3	43	1	13.562	26.674	19.889	1.805	11.513	7.785	0.629	6.451
913003	64	1	3	20	1	15.375	14.82	5.333	4.253	7.629	9.673	21.87	22.279
913426	59	0	1	15	1	6.747	24.522	3.539	7.61	11.824	23.333	15.352	7.465
918853	51	0	4	32	1	6.575	2.528	20.732	16.574	9.6	13.259	6.431	7.882
924874	41	0	3	69	0	13.128	18.948	8.453	7.327	2.724	1.975	7.293	7.098
928368	57	1	3	17	1	9.164	9.651	7.605	7.432	3.3	11.434	11.747	15.798
931284	52	1	3	66	0	14.82	23.403	6.859	5.467	9.238	14.14	20.526	1.049
933258	69	1	1	65	0	16.282	15.755	7.045	5.398	7.542	8.008	1.842	4.833
933740	52	0	3	15	1	13.238	3.798	1.691	4.776	13.615	9.345	17.519	16.913
935108	67	1	3	66	0	7.666	19.619	2.132	4.113	6.427	11.608	14.755	6.019
937142	73	1	3	18	1	14.299	19.947	5.661	2.365	6.36	12.401	8.869	18.067
937708	76	1	4	28	1	15.93	6.38	7.75	2.366	10.941	14.398	21.542	21.825
939121	62	0	3	15	1	22.711	18.524	6.568	1.681	5.867	12.128	7.141	6.76
941247	56	1	4	14	1	3.369	15.33	4.528	10.351	4.939	12.215	19.192	19.74
941343	80	1	4	18	1	10.703	27.621	9.428	5.461	13.865	10.373	13.221	10.35
942057	59	0	4	10	1	3.321	12.648	5.648	3.688	2.21	4.831	4.333	4.643
942642	65	1	2	12	1	18.676	4.476	3.721	4.656	25.943	4.966	2.903	2.694
947795	54	0	3	28	1	15.735	12.902	4.622	1.013	4.412	6.09	8.341	4.501
947903	43	0	3	39	1	4.003	25.436	12.424	4.405	9.455	7.251	12.929	14.757
952019	77	1	3	75	0	19.851	7.602	2.054	2.396	5.396	10.174	1.717	4.861
952129	64	0	3	15	1	10.736	8.796	16.46	6.536	1.469	13.175	14.756	2.845
953991	83	0	4	19	1	14.353	17.321	9.737	1.043	13.542	11.018	19.486	15.961
956870	59	1	3	74	0	4.585	8.39	3.686	6.231	8.331	14.822	2.522	10.009
957703	65	1	3	74	0	8.736	5.525	2.583	16.239	4.794	3.437	2.002	7.131
958785	84	1	3	74	0	6.217	28.928	7.236	14.671	7.008	2.354	2.515	10.389
959284	76	1	3	74	0	3.713	1.5	2.701	4.496	1.181	14.629	14.151	19.776
959484	68	0	3	60	1	11.243	15.413	4.494	1.021	6.096	8.027	2.806	9.711
961334	48	1	3	19	1	18.834	29.916	8.085	3.068	3.272	8.335	16.589	14.923
963701	57	1	3	57	1	3.661	10.566	6.122	4.112	9.318	14.549	9.914	10.213
964361	60	1	3	39	1	6.84	25.772	7.61	1.388	12.102	23.292	5.305	3.248
964729	63	1	3	40	1	8.459	23.15	7.63	2.836	10.655	8.241	13.772	21.31
965699	57	0	4	20	1	18.525	3.351	6.665	5.472	7.284	4.435	11.634	7.522
969985	64	0	3	36	1	13.188	13.167	2.274	4.399	9.57	11.342	17.295	4.023
970820	73	1	3	57	1	14.363	5.997	4.656	6.247	2.33	6.73	18.454	18.776
971729	75	0	3	57	1	13.039	17.294	16.831	4.138	22.894	2.455	6.478	15.754
972244	70	0	3	71	0	16.606	1	4.424	10.374	3.276	14.291	18.481	14.577
972366	52	1	4	3	1	2.898	10.407	6.175	2.386	2.371	1.575	4.594	17.831
972539	41	0	3	70	0	15.662	20.529	9.361	4.334	1.102	2.84	19.381	6.715
972554	34	1	3	48	1	14.783	13.515	9.641	5.619	8.864	28.28	16.056	10.082
974995	56	0	3	70	0	18.316	5.543	9.654	2.829	5.772	12.877	18.238	5.742
975116	53	1	3	70	0	11.666	7.585	7.627	6.602	6.828	3.461	11.464	6.456
977403	63	1	2	22	1	4.384	2.247	3.998	6.057	11.647	16.466	5.467	13.634
978342	59	1	4	10	1	12.62	9.115	10.677	1.284	9.312	9.25	9.168	22.412
978655	78	1	3	14	1	5.12	26.636	8.259	3.608	8.268	14.303	12.433	9.302
980691	76	1	4	8	1	15.013	11.848	5.149	4.901	4.684	2.914	15.232	19.72
984499	72	1	1	68	0	13.96	11.567	7.458	1.948	3.611	8.816	2.621	1.153
986298	66	1	1	68	0	4.312	6.93	1.599	6.283	3.435	17.317	1.093	1.369
991168	44	0	3	18	1	12.013	35.12	23.07	3.938	8.235	13.445	19.529	20.576
992744	66	1	3	14	1	14.584	18.035	5.777	1.679	21.526	3.364	5.435	7.904
995784	46	1	2	66	0	14.507	5.615	6.409	14.539	3.644	1.53	15.98	15.461
995822	39	0	3	66	0	19.469	15.266	4.949	2.461	5.964	7.03	12.929	2.048
996938	79	1	3	65	0	4.841	23.522	8.299	2.845	5.635	9.979	14.515	11.648
997701	41	0	3	65	0	15.439	17.565	4.647	4.318	9.29	4.503	9.501	17.349
997771	45	0	3	65	0	11.597	29.261	5.024	5.38	6.905	1.969	5.03	5.345
998613	59	1	4	27	1	5.315	29.745	4.563	5.274	5.275	4.696	7.738	22.435
999736	51	1	3	65	0	14.464	28.676	1.48	4.193	9.307	12.415	5.386	6.719
1002864	61	1	3	65	0	1.815	25.386	8.23	4.86	9.079	1.852	17.957	3.863
1005256	69	1	4	16	1	11.543	4.965	9.594	5.889	12.046	15.603	15.663	5.783
1006206	71	1	3	15	1	5.149	15.777	9.157	8.002	4.181	13.171	9.451	10.666
1006584	45	0	3	22	1	13.496	10.574	3.696	3.986	6.923	11.28	4.208	19.255
1006697	54	1	3	63	0	19.306	2.977	4.184	4.65	8.529	4.032	4.407	7.256
1006799	60	1	3	63	0	4.188	15.525	3.456	6.328	5.399	9.918	1	6.972
1007940	74	0	3	63	0	17.488	6.62	6.808	5.104	7.1	12.856	13.13	7.361
1008628	63	1	4	63	0	8.181	4.139	7.027	7.209	4.238	3.692	5.017	8.04
1009575	61	0	4	10	1	31.018	15.097	4.978	6.204	12.729	8.217	10.933	14.581
1010063	57	1	3	63	0	7.753	6.165	3.266	4.238	4.217	6.797	16.131	2.195
1010125	56	1	2	13	1	4.095	11.843	3.022	1.066	12.81	11.005	15.981	17.354
1011345	69	1	3	30	1	10.711	26.022	4.907	8.454	1.905	9.249	5.175	2.545
1012580	60	1	4	63	0	6.453	13.125	8.752	9.172	5.217	1.535	11.773	13.532
1012736	55	0	2	62	0	6.909	22.485	2.382	4.514	5.525	7.967	16.358	19.272
1013570	72	1	2	26	1	16.505	4.257	7.71	2.186	17.542	16.043	4.863	11.906
1014692	51	1	2	22	1	7.849	29.867	5.559	3.29	16.299	19.755	1.014	13.237
1014911	77	1	2	62	0	19.744	14.657	7.776	1.563	8.625	6.876	6.362	10.748
1016273	56	0	2	62	0	3.835	8.469	7.045	4.892	4.175	2.764	10.715	1.235
1017318	57	0	4	11	1	4.195	5.967	6.395	6.419	5.721	3.066	12.691	19.387
1017600	29	1	2	20	1	14.865	19.754	9.583	8.31	12.3	14.672	21.383	10.692
1018819	59	1	2	34	1	12.777	21.633	1.907	1	6.42	10.419	16.125	40.878
1020123	51	1	3	76	0	8.818	4.895	3.719	12.943	5.06	7.246	2.258	10.256
1020201	62	1	3	76	0	5.602	12.843	5.998	2.888	3.423	7.726	12.285	14.129
1020330	42	0	1	14	1	29.786	22.866	8.69	6.445	11.67	14.881	18.376	16.644
1020435	41	0	3	76	0	2.117	2.669	4.468	13.097	6.92	1	7.165	11.001
